# Supplementary material for: Embracing Artificial Intelligence in Dental Practice: An Exploratory Study of Romanian Clinicians’ Perspectives and Experiences
Source: Dent J (Basel). 2025 Aug 27;13(9):390. doi: 10.3390/dj13090390 (PMC12468662; doi:10.3390/dj13090390)
Supplement: Supplementary file 1 [file dentistry-13-00390-s001.zip]

Archive with 1 entries (1 files):
- dentistry-3787643-supplementary.pdf
